# Supplementary material for: Visualizing tephra deposits and sedimentary processes in the marine environment: The potential of X‐ray microtomography
Source: Geochem Geophys Geosyst. 2015 Dec 30;16(12):4329–43. doi: 10.1002/2015GC006073 (PMC4951705; doi:10.1002/2015GC006073)
Supplement: Supplementary file 4 — Data Set S1 [file GGGE-16-4329-s004.xlsx]

## Sheet: S1
Raw geochemical results of JM11-19PC 545-546 cm
Date	Depth (cm)/ grain size (µm)	Beam size	SiO2	TiO2	Al2O3	FeO	MnO	MgO	CaO	Na2O	K2O	P2O5	Total	Comment
2014-07-09	545-546 >125	5	50.5067	2.546	13.4521	14.0041	0.2223	5.2879	9.6417	2.8773	0.4619	0.2538	99.2537	FMAZ IV
2014-07-09	545-546 >125	5	50.2365	2.6179	13.3388	13.297	0.2308	6.0091	10.4108	2.607	0.381	0.2459	99.3747	FMAZ IV
2014-07-09	545-546 >125	5	49.2548	2.703	13.0174	13.7867	0.2136	5.8775	10.3623	2.7711	0.3906	0.2491	98.6261	FMAZ IV
2014-07-09	545-546 80-125	5	49.5412	2.4531	13.4956	14.0509	0.217	5.7103	10.2715	2.8148	0.3476	0.2407	99.1428	FMAZ IV
2014-07-09	545-546 80-125	5	50.07	2.5646	13.1447	14.1897	0.2224	5.3263	9.631	2.9439	0.3847	0.2915	98.7688	FMAZ IV
2014-07-09	545-546 80-125	5	49.8219	2.5131	13.0478	14.2641	0.2257	5.1594	9.5321	2.9127	0.3924	0.256	98.1252	FMAZ IV
2014-07-09	545-546 80-125	5	50.6379	2.5353	13.1833	14.3022	0.2265	5.2857	9.5879	2.8691	0.4616	0.265	99.3545	FMAZ IV
2014-07-09	545-546 80-125	5	49.5303	2.4109	13.1616	13.7383	0.2234	5.7636	10.3562	2.7933	0.3889	0.2399	98.6066	FMAZ IV
2014-07-09	545-546 80-125	5	49.6702	2.3984	13.1437	13.5583	0.2107	5.8616	10.1844	2.825	0.367	0.255	98.4742	FMAZ IV
2014-07-09	545-546 80-125	5	49.8916	2.4313	13.1217	13.3379	0.2273	5.629	10.3374	2.907	0.4143	0.2408	98.5384	FMAZ IV
2014-07-09	545-546 80-125	5	49.8043	2.3539	13.1934	13.0788	0.2035	5.9675	10.35	2.6185	0.3947	0.2405	98.2052	FMAZ IV
2014-07-09	545-546 80-125	5	49.1226	2.3548	12.9953	12.8493	0.2338	6.0062	10.7406	2.6703	0.3258	0.2306	97.5293	FMAZ IV
2014-07-09	545-546 80-125	5	49.6951	2.4523	13.1214	13.8065	0.2176	5.4982	9.8713	2.9632	0.4074	0.2528	98.2857	FMAZ IV
2014-07-09	545-546 80-125	5	48.9884	2.4701	12.9848	14.4765	0.2457	5.958	10.1356	2.6528	0.377	0.2577	98.5467	FMAZ IV
2014-07-09	545-546 80-125	5	49.4569	2.3558	13.6088	13.3788	0.2162	6.1405	10.6292	2.5182	0.3867	0.2395	98.9306	FMAZ IV
2014-07-09	545-546 80-125	5	51.1222	2.1722	13.4318	13.4023	0.2363	5.6029	9.8201	2.7881	0.5158	0.2587	99.3504	FMAZ IV
2014-07-09	545-546 80-125	5	51.3181	2.4857	13.357	13.7151	0.2253	4.8974	9.0799	3.046	0.4488	0.2787	98.852	FMAZ IV
2014-07-09	545-546 80-125	5	49.8339	2.5756	12.9949	13.907	0.2376	5.2095	9.8101	2.658	0.4316	0.2523	97.9105	FMAZ IV
2014-07-09	545-546 80-125	5	50.5859	2.5591	13.402	14.549	0.2421	5.7172	10.2489	1.9413	0.3614	0.2793	99.8861	FMAZ IV
2014-07-09	545-546 80-125	5	49.8406	2.4219	13.1408	13.7068	0.2339	5.6938	10.0905	2.6989	0.3795	0.2756	98.4825	FMAZ IV
2014-07-09	545-546 80-125	5	49.9863	2.4441	12.7367	14.7239	0.2483	5.1118	9.5735	3.0229	0.5344	0.3068	98.6888	FMAZ IV
2014-07-09	545-546 80-125	5	50.1391	2.5898	12.7389	14.2181	0.2569	5.162	9.401	2.8691	0.4926	0.2767	98.1443	FMAZ IV
2014-07-09	545-546 80-125	5	50.5868	2.4419	13.1981	14.4794	0.2336	5.8563	10.6302	2.534	0.3914	0.2567	100.608	FMAZ IV
2014-07-09	545-546 80-125	5	50.2209	2.5926	12.7401	14.6761	0.2517	5.1597	9.5556	3.0103	0.4204	0.2782	98.9057	FMAZ IV
2014-07-09	545-546 80-125	5	49.517	2.4258	12.9547	13.5913	0.2281	5.6959	10.0008	2.8463	0.4048	0.2513	97.916	FMAZ IV
2014-07-09	545-546 80-125	5	48.8499	2.4981	13.8372	13.5401	0.2335	6.027	10.8355	2.7678	0.3208	0.2727	99.1827	FMAZ IV
2014-07-09	545-546 80-125	5	51.8576	2.5284	13.4579	14.6178	0.2238	4.921	9.2162	1.4512	0.4943	0.2738	99.0421	FMAZ IV
2014-07-09	545-546 80-125	5	49.4566	2.5172	12.959	14.2361	0.239	5.8275	10.2841	2.7041	0.3333	0.2552	98.8121	FMAZ IV
2014-07-09	545-546 80-125	5	50.0808	2.4583	13.3726	13.2575	0.2207	5.6373	9.9892	2.7702	0.3606	0.26	98.4072	FMAZ IV
2014-07-09	545-546 80-125	5	50.4317	2.6291	12.8793	14.079	0.2306	4.5271	9.2905	2.9482	0.4653	0.269	97.7497	FMAZ IV
2014-07-09	545-546 80-125	5	48.9863	2.9015	12.843	13.7871	0.2277	5.5622	10.2529	2.6092	0.4133	0.3079	97.8911	FMAZ IV
2014-07-09	545-546 25-80	5	49.864	2.4965	13.4966	14.1459	0.2417	5.5649	10.0746	2.7567	0.367	0.2326	99.2404	FMAZ IV
2014-07-09	545-546 25-80	5	49.8234	2.4711	13.0362	13.9004	0.216	5.5628	9.946	2.6175	0.3579	0.2168	98.1481	FMAZ IV
2014-07-09	545-546 25-80	5	50.7328	2.4897	13.3411	13.8938	0.2169	5.3319	9.902	2.7441	0.4194	0.2356	99.3073	FMAZ IV
2014-07-09	545-546 25-80	5	50.4146	2.5276	13.0347	14.3624	0.2327	5.4583	9.8531	2.8526	0.3803	0.2243	99.3406	FMAZ IV
2014-07-09	545-546 25-80	5	49.9938	2.4616	13.3498	13.9227	0.2225	5.2895	9.9942	2.6906	0.4258	0.2283	98.5788	FMAZ IV
2014-07-09	545-546 25-80	5	50.9795	2.5355	13.0821	14.3231	0.2342	5.2744	9.8431	2.8676	0.4293	0.2332	99.8019	FMAZ IV
2014-07-09	545-546 25-80	5	50.2875	2.4492	13.3206	14.0923	0.2135	5.556	10.2815	2.6734	0.4042	0.2152	99.4933	FMAZ IV
2014-07-09	545-546 25-80	5	50.4268	2.5464	12.9773	14.5926	0.2229	5.3214	9.6424	2.741	0.4363	0.2602	99.1673	FMAZ IV
2014-07-09	545-546 25-80	5	49.8697	2.5059	13.2373	14.146	0.2226	5.5326	9.744	2.8907	0.3728	0.2405	98.7622	FMAZ IV
2014-07-09	545-546 25-80	5	49.7424	2.5096	13.3134	13.2133	0.2195	6.1246	10.5942	2.7	0.4053	0.2486	99.071	FMAZ IV
2014-07-09	545-546 25-80	5	49.9769	2.5403	13.1868	14.3955	0.2316	5.3055	9.668	2.9931	0.4355	0.2375	98.9708	FMAZ IV
2014-07-09	545-546 25-80	5	49.6235	2.4953	13.5835	13.8165	0.24	5.334	9.9341	2.8461	0.3875	0.2326	98.493	FMAZ IV
2014-07-09	545-546 25-80	5	49.639	2.5246	13.0061	14.1316	0.2284	5.2687	10.0155	2.8921	0.4009	0.244	98.351	FMAZ IV
2014-07-09	545-546 25-80	5	50.0102	2.5379	12.6603	15.249	0.224	5.5031	9.6732	2.8044	0.403	0.2368	99.3019	FMAZ IV
2014-07-09	545-546 25-80	5	50.7195	2.4597	13.0346	13.4992	0.2375	6.1671	10.0199	2.7785	0.3916	0.2296	99.5371	FMAZ IV
2014-07-09	545-546 25-80	5	50.1729	2.4779	13.6313	13.739	0.2337	5.5023	10.06	2.8994	0.3963	0.237	99.3499	FMAZ IV
2014-07-09	545-546 25-80	5	50.9944	2.4715	13.0156	13.8604	0.2259	5.298	10.0085	2.8328	0.428	0.2395	99.3746	FMAZ IV
2014-07-09	545-546 25-80	5	50.4871	2.4807	13.1823	13.8768	0.2346	5.5404	9.8304	2.7615	0.4019	0.2366	99.0322	FMAZ IV
2014-07-09	545-546 25-80	5	50.29	2.4522	13.2713	13.9166	0.2199	5.7215	10.1882	2.744	0.4029	0.2377	99.4443	FMAZ IV
2014-07-09	545-546 25-80	5	49.4264	2.5521	13.1464	13.3565	0.2284	5.9348	10.6033	2.7215	0.4204	0.2453	98.6351	FMAZ IV
2014-07-09	545-546 25-80	5	49.2108	2.5198	13.5826	13.4826	0.2347	5.9472	10.5081	2.6961	0.3494	0.243	98.7744	FMAZ IV
2014-07-09	545-546 25-80	5	50.5283	2.6147	12.7394	14.6628	0.2364	4.926	9.6005	2.9431	0.3969	0.2572	98.9052	FMAZ IV
2014-07-09	545-546 25-80	5	50.6432	2.2498	12.94	12.9752	0.2113	5.7831	10.1797	2.6588	0.4408	0.1935	98.2753	FMAZ IV
2014-07-09	545-546 25-80	5	50.4844	2.5569	13.1594	14.5102	0.2294	5.4559	9.8061	2.9081	0.3996	0.2483	99.7583	FMAZ IV
2014-07-09	545-546 25-80	5	50.2511	2.544	13.1259	14.8176	0.2343	5.3835	9.5975	2.8479	0.4121	0.2422	99.4561	FMAZ IV
	Outliers
2014-07-09	545-546 >125	5	48.2912	3.7707	13.0225	14.9028	0.2305	4.3094	8.7454	3.3679	0.7881	0.4649	97.8935	Outlier
2014-07-09	545-546 >125	5	44.4528	0.7514	14.0264	16.8831	0.1318	9.6348	11.051	1.6924	0.5061	0.0058	99.1357	Outlier
2014-07-09	545-546 80-125	5	50.7954	1.4911	17.4062	7.3044	0.1599	6.7816	12.1298	3.0895	0.1571	0.1564	99.4715	Outlier
2014-07-09	545-546 >125	5	49.2249	2.181	14.0537	11.8469	0.1927	7.0988	11.5552	2.47	0.3026	0.1951	99.121	Outlier
2014-07-09	545-546 80-125	5	50.0304	2.1457	14.2013	10.6144	0.1923	7.085	11.6662	2.6788	0.2889	0.2241	99.1271	Outlier
2014-07-09	545-546 25-80	5	50.8761	2.5394	13.1064	13.9963	0.2296	4.4811	8.5245	3.0456	0.5236	0.2682	97.5909	Outlier
2014-07-09	545-546 80-125	5	50.9334	2.5846	13.048	14.3366	0.2468	4.556	8.8497	3.2056	0.5643	0.2838	98.6089	Outlier

## Sheet: S2
Geochemical results for the Lipari standard recorded during analysis of 545-546 cm
Date	Beam size	SiO2	TiO2	Al2O3	FeO	MnO	MgO	CaO	Na2O	K2O	P2O5	Total	Comment
2014-07-09	5	73.7668	0.0773	12.79	1.5461	0.0613	0.0336	0.7113	4.2808	5.0784	0.0008	98.3464	Lipari
2014-07-09	5	73.9608	0.0759	13.0833	1.5731	0.0592	0.0598	0.7798	4.0997	5.2231	0.0157	98.9304	Lipari
2014-07-09	5	74.723	0.0811	12.7588	1.4919	0.0737	0.0258	0.7072	4.0945	5.2082	0.0052	99.1694	Lipari
2014-07-09	5	74.1069	0.0791	13.1011	1.5398	0.0687	0.0379	0.733	4.1022	5.1776	0.0043	98.9506	Lipari
2014-07-09	5	73.5546	0.0776	13.1381	1.5881	0.0659	0.0765	0.787	4.1064	5.2124	0.0048	98.6114	Lipari
2014-07-09	5	74.1309	0.0789	12.9469	1.4477	0.0638	0.0714	0.7045	4.1131	5.2965	0.0133	98.867	Lipari
2014-07-09	5	73.6395	0.0793	13.0177	1.7864	0.0785	0.0334	0.7885	4.1146	5.2455	0.0064	98.7898	Lipari
2014-07-09	5	74.315	0.0764	13.294	1.4445	0.071	0.0304	0.7898	4.1621	5.0873	0.0032	99.2737	Lipari
2014-07-09	5	74.7749	0.0731	13.333	1.7089	0.0586	0.0443	0.8209	4.0465	5.3638	0.0042	100.228	Lipari
		Mean	74.108	0.0776333	13.0514	1.56961	0.0667444	0.0459	0.758	4.12443	5.21031	0.00643333
		ST Dev	0.437348	0.00233827	0.198481	0.114427	0.00680792	0.0187022	0.0439644	0.0656652	0.0908297	0.00485978
Accepted values	min		73.14	0.048	12.77	1.49	0.035	0.02	0.682	3.78	4.87	-0.008	(Kuehn et al., 2011)
	max		75.06	0.1	13.45	1.61	0.095	0.062	0.788	4.34	5.39	0.024

## Sheet: S3
Geochemical results for the BCR2G standard recorded during analysis of 545-546 cm
Date	Beam size	SiO2	TiO2	Al2O3	FeO	MnO	MgO	CaO	Na2O	K2O	P2O5	Total	Comment
2014-07-09	5	55.3243	2.2604	13.3521	12.7383	0.195	3.6002	6.9662	3.2589	1.7734	0.3446	99.8134	BCR2G
2014-07-09	5	54.9467	2.2444	13.3538	12.2952	0.1987	3.5502	7.2827	3.3218	1.7917	0.3393	99.3245	BCR2G
2014-07-09	5	54.3348	2.2521	13.1945	12.5461	0.2061	3.5636	6.9675	3.2441	1.928	0.3246	98.5614	BCR2G
2014-07-09	5	54.1456	2.2301	13.4085	12.7126	0.1891	3.5782	6.8317	3.2237	1.8699	0.3246	98.514	BCR2G
2014-07-09	5	54.5228	2.2382	13.56	12.4058	0.1942	3.5364	7.1339	3.1372	1.8444	0.3261	98.899	BCR2G
2014-07-09	5	54.8112	2.2538	13.1202	12.6349	0.2024	3.6801	7.2065	3.2692	1.8269	0.3579	99.3631	BCR2G
2014-07-09	5	54.2141	2.2839	13.5829	13.1186	0.2179	3.6589	7.2222	3.354	1.7386	0.3587	99.7498	BCR2G
2014-07-09	5	54.4745	2.2685	13.4897	12.3514	0.1994	3.6815	7.1127	3.4042	1.8104	0.3679	99.1602	BCR2G
2014-07-09	5	54.0663	2.2649	13.312	12.6057	0.1953	3.4994	7.1177	3.4183	1.861	0.336	98.6766	BCR2G
2014-07-09	5	54.598	2.272	13.226	13.0657	0.2093	3.6607	7.0654	2.5722	1.8396	0.3462	98.8551	BCR2G
		Mean	54.5438	2.25683	13.36	12.6474	0.20074	3.60092	7.09065	3.22036	1.82839	0.34259
		Std Dev	0.393015	0.0164134	0.154241	0.27723	0.00847207	0.0655312	0.13705	0.243265	0.0535919	0.0153661
Accepted values		min	53.3	2.21	13.3	12.42		3.54	7.01	3.05	1.74	0.33		http://minerals.cr.usgs.gov/geo_chem_stand/basaltbcr2.html (20/11/2013)
		max	55	2.31	13.7	14		3.64	7.23	3.27	1.84	0.37
